# Supplementary material for: Antimicrobial susceptibility and molecular characteristics of Mycoplasma pneumoniae isolates across different regions of China
Source: Antimicrob Resist Infect Control. 2019 Aug 23;8:143. doi: 10.1186/s13756-019-0576-5 (PMC6708159; doi:10.1186/s13756-019-0576-5)
Supplement: Supplementary file 1 — All M. pneumoniae clinical isolates details from five cities. (XLSX 19 kb) [file 13756_2019_576_MOESM1_ESM.xlsx]

## Sheet: Sheet1
Strain source	Sample size	Number	23s rRNA sequencing	Genotype	MLVA	MIC (μg/ml)
						ERY	AZM	CIP	TET
Jilin,Jilin	Oral Swab	A016	A2063G	1	4/5/7/2	＞256	8	0.25	0.064
Jilin,Jilin	Oral Swab	A051	A2063G	1	4/5/7/2	＞256	8	0.5	0.125
Jilin,Jilin	Oral Swab	A052	A2063G	1	4/5/7/2	＞256	4	0.25	0.032
Jilin,Jilin	Oral Swab	A053	A2063G	1	4/5/7/2	128	2	0.125	0.032
Jilin,Jilin	Oral Swab	A054	A2063G	1	4/5/7/2	＞256	8	0.5	0.016
Jilin,Jilin	Oral Swab	A055	A2063G	1	4/5/7/2	＞256	8	0.5	0.032
Jilin,Jilin	Oral Swab	A056	A2063G	1	4/5/7/2	＞256	8	0.5	0.064
Jilin,Jilin	Oral Swab	A057	A2063G	1	4/5/7/2	＞256	8	0.5	0.064
Jilin,Jilin	Oral Swab	A058	A2063G	1	4/5/7/2	＞256	8	0.5	0.125
Jilin,Jilin	Oral Swab	A059	A2063G	1	4/5/7/2	＞256	4	0.5	0.064
Jilin,Jilin	Oral Swab	A060	A2063G	1	4/5/7/2	＞256	4	0.5	0.064
Jilin,Jilin	Oral Swab	A061	A2063G	1	4/5/7/2	＞256	4	0.5	0.032
Jilin,Jilin	Oral Swab	A062	A2063G	1	4/5/7/2	＞256	4	0.5	0.032
Jilin,Jilin	Oral Swab	A063	A2063G	1	4/5/7/2	＞256	4	0.25	0.064
Jilin,Jilin	Oral Swab	A064	A2063G	1	4/5/7/2	＞256	2	0.5	0.032
Jilin,Jilin	Oral Swab	A065	A2063G	1	4/5/7/2	＞256	4	0.5	0.064
Jilin,Jilin	Oral Swab	A066	A2063G	1	4/5/7/2	＞256	4	0.5	0.125
Jilin,Jilin	Oral Swab	A067	A2063G	1	4/5/7/2	＞256	8	0.25	0.125
Jilin,Jilin	Oral Swab	A068	A2063G	1	4/5/7/2	＞256	8	0.5	0.064
Jilin,Jilin	Oral Swab	A069	A2063G	1	4/5/7/2	＞256	8	0.5	0.125
Jilin,Jilin	Oral Swab	A070	A2063G	1	4/5/7/2	＞256	4	0.5	0.125
Jilin,Jilin	Oral Swab	A071	A2063G	1	4/5/7/2	＞256	32	0.5	0.064
Jilin,Jilin	Oral Swab	A072	A2063G	1	4/5/7/2	＞256	8	0.25	0.032
Jilin,Jilin	Oral Swab	A073	A2063G	1	4/5/7/2	＞256	4	0.125	0.064
Jilin,Jilin	Oral Swab	A074	A2063G	1	4/5/7/2	＞256	16	0.125	0.125
Jilin,Jilin	Oral Swab	A075	A2063G	1	4/5/7/2	256	8	0.5	0.25
Jilin,Jilin	Oral Swab	A076	A2063G	1	4/5/7/2	＞256	8	0.25	0.125
Jilin,Jilin	Oral Swab	A077	A2063G	1	4/5/7/2	＞256	8	0.5	0.064
Jilin,Jilin	Oral Swab	A078	A2063G	1	4/5/7/2	＞256	4	0.5	0.125
Jilin,Jilin	Oral Swab	A079	A2063G	1	4/5/7/2	＞256	8	0.5	0.064
Jilin,Jilin	Oral Swab	A080	A2063G	1	4/5/7/2	＞256	8	0.5	0.125
Jilin,Jilin	Oral Swab	A081	A2063G	1	4/5/7/2	＞256	4	0.5	0.064
Jilin,Jilin	Oral Swab	A082	A2063G	1	4/5/7/2	＞256	8	0.5	0.125
Jilin,Jilin	Oral Swab	A083	A2063G	1	4/5/7/2	＞256	2	0.5	0.032
Jilin,Jilin	Oral Swab	A084	A2063G	1	4/5/7/2	＞256	4	0.25	0.016
Jilin,Jilin	Oral Swab	A085	A2063G	1	4/5/7/2	＞256	4	0.5	0.032
Jilin,Jilin	Oral Swab	A086	A2063G	1	4/5/7/2	＞256	32	0.5	0.064
Jilin,Jilin	Oral Swab	A088	A2063G	1	4/5/7/2	＞256	4	0.5	0.064
Jilin,Jilin	Oral Swab	A089	A2063G	1	4/5/7/2	＞256	16	0.25	0.032
Jilin,Jilin	Oral Swab	A091	A2063G	1	4/5/7/2	＞256	2	0.125	0.064
Jilin,Jilin	Oral Swab	A092	A2063G	1	4/5/7/2	＞256	8	0.5	0.125
Jilin,Jilin	Oral Swab	A093	A2063G	1	4/5/7/2	＞256	4	0.5	0.064
Jilin,Jilin	Oral Swab	A094	A2063G	1	4/5/7/2	＞256	8	0.5	0.032
Jilin,Jilin	Oral Swab	A095	A2063G	1	4/5/7/3	＞256	4	0.5	0.064
Jilin,Jilin	Oral Swab	A096	A2063G	1	4/5/7/3	＞256	2	0.5	0.032
Jilin,Jilin	Oral Swab	A098	A2063G	1	4/5/7/3	＞256	8	0.5	0.064
Jilin,Jilin	Oral Swab	A099	A2063G	1	4/5/7/3	＞256	16	0.5	0.032
Jilin,Jilin	Oral Swab	A100	A2063G	1	4/4/7/2	＞256	8	0.5	0.064
Jilin,Jilin	Oral Swab	A087	A2064G	1	4/4/7/2	＞256	2	0.5	0.125
Beijing	Oral Swab	R5566	A2063G	1	4/5/7/2	＞256	32	0.5	0.032
Beijing	Oral Swab	R5784	A2063G	1	4/5/7/2	＞256	32	0.5	0.064
Beijing	Oral Swab	R5822	A2063G	1	4/5/7/2	＞256	4	0.5	0.032
Beijing	Oral Swab	R6281	A2063G	1	4/5/7/2	＞256	2	0.5	0.064
Beijing	Oral Swab	R6287	A2063G	1	4/5/7/2	＞256	2	0.5	0.064
Beijing	Oral Swab	R6589	A2063G	1	4/5/7/2	＞256	8	0.5	0.032
Beijing	Oral Swab	R6601	A2063G	1	4/5/7/2	＞256	8	0.5	0.016
Beijing	Oral Swab	R6669	A2063G	1	4/5/7/2	＞256	16	0.5	0.032
Beijing	Oral Swab	R6783	A2063G	1	4/5/7/2	＞256	8	0.125	0.064
Beijing	Oral Swab	R6820	A2063G	1	4/5/7/2	＞256	8	0.25	0.125
Beijing	Oral Swab	R6736	A2063G	1	4/5/7/2	＞256	8	0.5	0.032
Beijing	Oral Swab	R6744	A2063G	1	4/5/7/2	＞256	8	0.125	0.032
Beijing	Oral Swab	R6782	A2063G	1	4/5/7/2	＞256	8	0.125	0.032
Beijing	Oral Swab	R5622	None	1	4/5/7/2	〈0.008	〈0.008	0.25	0.064
Beijing	Oral Swab	R5562	A2063G	2	3/5/6/2	＞256	2	0.5	0.064
Beijing	Oral Swab	R5749	A2063G	2	3/5/6/2	＞256	16	0.25	0.064
Beijing	Oral Swab	R6621	A2063G	2	3/5/6/2	256	2	0.5	0.032
Beijing	Oral Swab	R5542	None	2	3/5/6/2	〈0.008	〈0.008	0.5	0.125
Beijing	Oral Swab	R5641	None	2	3/5/6/2	〈0.008	〈0.008	0.5	0.064
Beijing	Oral Swab	R5661	None	2	3/5/6/2	〈0.008	〈0.008	0.25	0.032
Beijing	Oral Swab	R5667	None	2	3/5/6/2	〈0.008	〈0.008	0.5	0.032
Beijing	Oral Swab	R5825	None	2	3/5/6/2	〈0.008	〈0.008	0.5	0.064
Beijing	Oral Swab	R5827	None	2	3/5/6/2	〈0.008	〈0.008	0.5	0.032
Beijing	Oral Swab	R5829	None	2	3/5/6/2	〈0.008	〈0.008	0.5	0.064
Beijing	Oral Swab	R6276	None	2	3/5/6/2	〈0.008	〈0.008	0.5	0.064
Beijing	Oral Swab	R6356	None	2	3/5/6/2	〈0.008	〈0.008	0.5	0.064
Beijing	Oral Swab	R6608	None	2	3/5/6/2	〈0.008	〈0.008	0.5	0.032
Beijing	Oral Swab	R6682	None	2	3/5/6/2	〈0.008	〈0.008	0.5	0.032
Beijing	Oral Swab	R6684	None	2	3/5/6/2	〈0.008	〈0.008	0.5	0.032
Beijing	Oral Swab	R6713	None	2	3/5/6/2	〈0.008	〈0.008	0.125	0.125
Beijing	Oral Swab	R6725	None	2	3/5/6/2	〈0.008	〈0.008	0.25	0.064
Beijing	Oral Swab	805885	A2063G	1	4/5/7/2	＞256	8	0.25	0.016
Beijing	Oral Swab	805182	A2063G	1	4/5/7/2	＞256	4	0.5	0.032
Beijing	Oral Swab	805768	A2063G	1	4/5/7/2	＞256	16	0.5	0.064
Beijing	Oral Swab	805588	A2063G	1	4/5/7/2	＞256	8	0.5	0.032
Beijing	Oral Swab	700291	A2063G	1	4/5/7/2	＞256	8	0.5	0.125
Beijing	Oral Swab	809565	A2063G	1	4/5/7/2	＞256	8	0.5	0.064
Beijing	Oral Swab	803405	A2063G	1	4/5/7/2	＞256	4	0.25	0.032
Beijing	Oral Swab	809248	A2063G	1	4/5/7/2	＞256	16	0.25	0.064
Beijing	Oral Swab	809315	A2063G	1	4/5/7/2	＞256	16	0.5	0.064
Beijing	Oral Swab	809176	A2063G	1	4/5/7/2	＞256	4	0.5	0.032
Beijing	Oral Swab	809460	A2063G	1	4/5/7/2	＞256	2	0.5	0.125
Beijing	Oral Swab	809422	A2063G	1	4/5/7/2	＞256		0.5	0.125
Beijing	Oral Swab	435982	A2063G	1	4/5/7/2	＞256	8	0.5	0.064
Beijing	Oral Swab	809029	A2063G	1	4/5/7/2	＞256	4	0.5	0.032
Beijing	Oral Swab	809757	A2063G	1	4/5/7/2	＞256	2	0.5	0.032
Beijing	Oral Swab	809178	A2063G	1	4/5/7/2	＞256	8	0.5	0.064
Beijing	Oral Swab	809324	A2063G	1	4/5/7/3	＞256	8	1	0.032
Beijing	Oral Swab	802240	A2063G	2	3/5/6/2	＞256	8	0.125	0.032
Beijing	Oral Swab	803646	None	2	3/5/6/2	〈0.008	0.008	0.25	0.032
Beijing	Oral Swab	810000	None	2	3/5/6/2	〈0.008	〈0.008	0.5	0.032
Fuyang, Anhui	Oral Swab	FY005	A2063G	1	4/5/7/2	＞256	16	0.5	0.064
Fuyang, Anhui	Oral Swab	FY039	A2063G	1	4/5/7/2	＞256	16	0.5	0.032
Fuyang, Anhui	Oral Swab	FY043	A2063G	1	4/5/7/2	＞256	8	0.5	0.032
Fuyang, Anhui	Oral Swab	FY044	A2063G	1	4/5/7/2	＞256	4	0.125	0.125
Fuyang, Anhui	Oral Swab	FY049	A2063G	1	4/5/7/2	＞256	4	0.125	0.125
Fuyang, Anhui	Oral Swab	FY053	A2063G	1	4/4/7/2	＞256	8	0.5	0.032
Fuyang, Anhui	Oral Swab	FY045	None	2	3/5/6/2	〈0.008	〈0.008	0.25	0.032
Fuyang, Anhui	Oral Swab	FY046	None	2	3/5/6/2	〈0.008	〈0.008	0.5	0.032
Jinan, Shangdong	Oral Swab	ZB17X008	A2063G	1	4/5/7/2	＞256	8	0.5	0.064
Jinan, Shangdong	Oral Swab	ZB17X032	A2063G	1	4/5/7/2	＞256	2	1	0.125
Jinan, Shangdong	Oral Swab	ZB17X033	A2063G	1	4/5/7/2	＞256	4	0.25	0.032
Jinan, Shangdong	Oral Swab	ZB17X040	A2063G	1	4/5/7/2	＞256	32	0.125	0.064
Jinan, Shangdong	Oral Swab	ZB17X081	A2063G	1	4/5/7/2	＞256	4	0.5	0.032
Jinan, Shangdong	Oral Swab	ZB17X087	A2063G	1	4/5/7/2	＞256	8	0.25	0.125
Jinan, Shangdong	Oral Swab	ZB17X171	A2063G	1	4/5/7/2	256	16	0.5	0.032
Jinan, Shangdong	Oral Swab	ZB17X198	A2063G	1	4/5/7/2	＞256	8	0.125	0.064
Jinan, Shangdong	Oral Swab	ZB17X142	A2064G	1	4/5/7/2	256	2	0.5	0.032
Jinan, Shangdong	Oral Swab	ZB17X102	None	1	4/5/7/2	〈0.008	〈0.008	0.5	0.064
Jinan, Shangdong	Oral Swab	ZB17X037	A2063G	2	3/5/6/2	128	8	0.5	0.064
Jinan, Shangdong	Oral Swab	ZB17X045	A2063G	2	3/5/6/2	＞256	8	0.25	0.032
Jinan, Shangdong	Oral Swab	ZB17X110	A2063G	2	3/5/6/2	＞256	16	0.25	0.064
Jinan, Shangdong	Oral Swab	ZB17X049	None	2	3/5/6/2	〈0.008	〈0.008	0.5	0.032
Jinan, Shangdong	Oral Swab	ZB17X082	None	2	3/5/6/2	〈0.008	〈0.008	0.5	0.064
Jinan, Shangdong	Oral Swab	ZB17X094	None	2	3/5/6/2	〈0.008	〈0.008	0.25	0.064
Jinan, Shangdong	Oral Swab	ZB17X124	None	2	3/5/6/2	〈0.008	〈0.008	0.125	0.016
Jinan, Shangdong	Oral Swab	ZB17X135	None	2	3/5/6/2	〈0.008	〈0.008	0.25	0.064
Jinan, Shangdong	Oral Swab	ZB17X141	None	2	3/5/6/2	〈0.008	〈0.008	0.5	0.125
Jinan, Shangdong	Oral Swab	ZB17X156	None	2	3/5/6/2	〈0.008	〈0.008	0.25	0.125
Jinan, Shangdong	Oral Swab	ZB17X196	None	2	3/5/6/2	〈0.008	〈0.008	0.5	0.064
Jinan, Shangdong	Oral Swab	ZB17X200	None	2	3/6/6/2	〈0.008	〈0.008	0.5	0.064
Soochow, Jiangsu	Oral Swab	SZ001	A2063G	1	4/5/7/2	＞256	8	0.25	0.016
Soochow, Jiangsu	Oral Swab	SZ002	A2063G	1	4/5/7/2	＞256	4	0.5	0.032
Soochow, Jiangsu	Oral Swab	SZ007	A2063G	1	4/5/7/2	＞256	16	0.5	0.064
Soochow, Jiangsu	Oral Swab	SZ009	A2063G	1	4/5/7/2	＞256	8	0.5	0.032
Soochow, Jiangsu	Oral Swab	SZ011	A2063G	1	4/5/7/2	＞256	8	0.5	0.125
Soochow, Jiangsu	Oral Swab	SZ016	A2063G	1	4/5/7/2	＞256	8	0.5	0.064
Soochow, Jiangsu	Oral Swab	SZ017	A2063G	1	4/5/7/2	＞256	4	0.25	0.032
Soochow, Jiangsu	Oral Swab	SZ020	A2063G	1	4/5/7/2	＞256	16	0.25	0.064
Soochow, Jiangsu	Oral Swab	SZ022	A2063G	1	4/5/7/2	＞256	16	0.5	0.064
Soochow, Jiangsu	Oral Swab	SZ027	A2063G	1	4/5/7/2	＞256	8	0.125	0.032
Soochow, Jiangsu	Oral Swab	SZ031	A2063G	1	4/5/7/2	＞256	4	0.5	0.032
Soochow, Jiangsu	Oral Swab	SZ032	A2063G	1	4/5/7/2	＞256	2	0.5	0.125
Soochow, Jiangsu	Oral Swab	SZ033	A2063G	1	4/5/7/2	＞256	16	0.5	0.125
Soochow, Jiangsu	Oral Swab	SZ036	A2063G	1	4/5/7/2	＞256	8	0.5	0.064
Soochow, Jiangsu	Oral Swab	SZ039	A2063G	1	4/5/7/2	＞256	4	0.5	0.032
Soochow, Jiangsu	Oral Swab	SZ042	A2063G	1	4/5/7/2	＞256	2	0.5	0.032
Soochow, Jiangsu	Oral Swab	SZ044	A2063G	1	4/5/7/2	＞256	8	0.5	0.064
Soochow, Jiangsu	Oral Swab	SZ048	A2063G	1	4/5/7/2	＞256	8	1	0.032
Soochow, Jiangsu	Oral Swab	SZ049	A2063G	1	4/5/7/2	＞256	4	0.5	0.032
Soochow, Jiangsu	Oral Swab	SZ050	A2063G	1	4/5/7/2	＞256	16	0.25	0.064
Soochow, Jiangsu	Oral Swab	SZ051	A2063G	1	4/5/7/3	＞256	16	0.5	0.064
Soochow, Jiangsu	Oral Swab	SZ055	A2063G	1	4/5/7/3	256	2	0.5	0.032
Soochow, Jiangsu	Oral Swab	SZ056	None	2	3/5/6/2	〈0.008	0.008	0.25	0.032
Soochow, Jiangsu	Oral Swab	SZ058	None	2	3/5/6/2	〈0.008	〈0.008	0.5	0.032
